# Supplementary material for: Age-Related Measurements of the Myelin Water Fraction derived from 3D multi-echo GRASE reflect Myelin Content of the Cerebral White Matter
Source: Sci Rep. 2018 Oct 9;8:14991. doi: 10.1038/s41598-018-33112-8 (PMC6177453; doi:10.1038/s41598-018-33112-8)
Supplement: Supplementary file 2 — Supplementary Table [file 41598_2018_33112_MOESM2_ESM.xlsx]

## Sheet: Tabelle1
PAD_ID	AGE	SEX		frontal_WM_3mm	parietal_WM_3mm	occipital_WM_3mm	CST_3mm	SCC_3mm	GCC_3mm		frontal_WM_5mm	parietal_WM_5mm	occipital_WM_5mm	CST_5mm	SCC_5mm	GCC_5mm
1	18	1		0.1467	0.197	0.1034	0.2757	0.1226	0.1113		0.1444	0.1953	0.1088	0.2751	0.1626	0.1155
2	27	2		0.1473	0.1871	0.0936	0.2195	0.1215	0.1277		0.1469	0.183	0.0952	0.2235	0.1502	0.134
3	23	1		0.1441	0.1517	0.1137	0.3331	0.1959	0.1336		0.1463	0.1556	0.1171	0.331	0.1803	0.1316
4	32	1		0.1264	0.1678	0.1072	0.2536	0.1457	0.1071		0.1254	0.1664	0.1047	0.2495	0.1746	0.1288
5	21	2		0.1555	0.168	0.1111	0.2834	0.1616	0.1078		0.1562	0.1667	0.1127	0.2876	0.1784	0.1132
6	24	1		0.1455	0.1754	0.1171	0.267	0.1723	0.1098		0.1467	0.1736	0.1117	0.2659	0.1786	0.1248
7	30	1		0.124	0.1668	0.1014	0.3184	0.1873	0.1374		0.1146	0.1677	0.0986	0.3178	0.1812	0.1325
8	18	2		0.1169	0.1748	0.1068	0.27	0.1847	0.1152		0.1113	0.176	0.1036	0.2646	0.1728	0.1281
9	21	1		0.1265	0.183	0.1054	0.2377	0.1823	0.1292		0.1854	0.1846	0.1054	0.237	0.1779	0.1237
10	29	1		0.1049	0.1542	0.0936	0.2703	0.1501	0.1187		0.0987	0.161	0.0946	0.2731	0.1619	0.1172
11	29	1		0.1059	0.1651	0.0964	0.2538	0.2137	0.1135		0.0988	0.1684	0.0945	0.2447	0.2206	0.1283
12	27	2		0.1124	0.1653	0.1193	0.2675	0.1826	0.1494		0.1104	0.1626	0.1152	0.2717	0.1887	0.1434
13	22	1		0.1151	0.1766	0.0953	0.2811	0.1415	0.1297		0.1111	0.1704	0.0948	0.2785	0.1507	0.1425
14	27	2		0.1014	0.1418	0.0942	0.2465	0.1389	0.1029		0.1085	0.1437	0.0983	0.2442	0.1451	0.107
15	25	1		0.0947	0.122	0.0854	0.2431	0.1841	0.1216		0.0926	0.1251	0.0854	0.2374	0.1834	0.1457
16	21	2		0.1064	0.1637	0.0844	0.2646	0.1437	0.1163		0.1137	0.1555	0.085	0.2633	0.1417	0.1318
17	23	2		0.1055	0.1634	0.1042	0.2988	0.1907	0.1264		0.1082	0.163	0.1085	0.2847	0.1977	0.1237
18	24	2		0.1155	0.1851	0.1038	0.2836	0.1629	0.1277		0.1203	0.1856	0.105	0.2944	0.1782	0.1347
19	24	1		0.1033	0.146	0.0931	0.2947	0.199	0.1155		0.1063	0.1466	0.0891	0.3021	0.1859	0.1143
20	20	1		0.114	0.1748	0.0963	0.2845	0.1854	0.1306		0.1138	0.1722	0.0896	0.2812	0.1623	0.1351
21	22	1		0.1053	0.1644	0.1098	0.254	0.1651	0.1293		0.0945	0.163	0.1106	0.2436	0.1672	0.1486
22	33	2		0.1377	0.1701	0.1101	0.2689	0.1511	0.11		0.1365	0.1728	0.111	0.268	0.1521	0.1095
23	36	2		0.1333	0.1678	0.1127	0.2701	0.1499	0.1044		0.1343	0.167	0.1141	0.2762	0.1487	0.1039
24	40	1		0.1387	0.1665	0.1161	0.2609	0.1462	0.1064		0.1312	0.1651	0.1157	0.2713	0.1414	0.1032
25	44	2		0.1333	0.1608	0.1122	0.2708	0.1423	0.105		0.1321	0.1616	0.1255	0.2778	0.14	0.104
26	73	2		0.0742	0.1067	0.0789	0.2156	0.1616	0.101		0.0706	0.1046	0.0786	0.214	0.1453	0.1098
27	51	1		0.0847	0.1372	0.0879	0.2505	0.1548	0.0912		0.0937	0.1338	0.0896	0.2631	0.1522	0.0923
28	79	1		0.0739	0.099	0.0714	0.2399	0.1682	0.1055		0.0773	0.0954	0.0702	0.2357	0.1633	0.103
29	52	2		0.074	0.1247	0.0943	0.346	0.1441	0.1123		0.0738	0.12	0.0986	0.3482	0.1412	0.1287
30	53	1		0.0826	0.1048	0.0733	0.2452	0.149	0.1008		0.0855	0.1054	0.0764	0.2318	0.1439	0.1021
31	63	2		0.0634	0.0968	0.0747	0.2558	0.1244	0.0992		0.0671	0.0926	0.0775	0.2561	0.1299	0.0981
32	53	1		0.076	0.1272	0.0982	0.251	0.1309	0.104		0.0721	0.1195	0.0947	0.2454	0.1324	0.1016
33	60	2		0.0812	0.1028	0.086	0.2542	0.1559	0.1005		0.0887	0.1043	0.0858	0.2543	0.1505	0.1025
34	48	1		0.1123	0.1353	0.087	0.3029	0.164	0.1073		0.1054	0.124	0.0889	0.3052	0.1511	0.1083
35	68	2		0.0642	0.0987	0.0679	0.3403	0.1243	0.1011		0.0778	0.1063	0.0674	0.3327	0.1248	0.1035
36	51	2		0.0985	0.1159	0.1075	0.2922	0.1436	0.1047		0.0852	0.1147	0.1061	0.2975	0.1403	0.1029
37	59	1		0.0716	0.1214	0.1063	0.2132	0.1353	0.0958		0.0738	0.1177	0.1037	0.2152	0.1376	0.0944
38	50	2		0.0851	0.1241	0.084	0.2847	0.1477	0.1077		0.0825	0.1166	0.0906	0.2859	0.146	0.1093
39	75	1		0.0536	0.0911	0.068	0.2662	0.0973	0.0825		0.0649	0.0878	0.0639	0.2721	0.0983	0.0798
40	57	2		0.0937	0.124	0.0898	0.2241	0.1093	0.081		0.1008	0.1227	0.0844	0.2257	0.1101	0.0838
41	54	1		0.0842	0.1042	0.0758	0.2537	0.1376	0.0855		0.0874	0.1028	0.0744	0.2669	0.1346	0.0987
42	62	1		0.0746	0.0991	0.0827	0.2871	0.1326	0.0954		0.0757	0.0935	0.088	0.2839	0.1324	0.0996
43	61	1		0.0779	0.1085	0.0832	0.2909	0.1462	0.0925		0.0739	0.1042	0.0839	0.2859	0.1451	0.1029
44	54	2		0.0854	0.1157	0.0835	0.2673	0.1325	0.1029		0.0702	0.1157	0.0816	0.2671	0.1353	0.1084
45	66	1		0.0761	0.0906	0.0749	0.303	0.1131	0.0896		0.0738	0.0961	0.075	0.3073	0.1134	0.088
Legend:	WM=White Matter
	GCC= Genu corporis callosi
	SCC= Splenium corporis callosi
	CST = Corticospinal tract
	3mm = 3mm isotropic voxel size
	5mm = 5mm isotropic voxel size
	Sex: 1= male; 2= female
